# Supplementary material for: A joint analysis of transcriptomic and metabolomic data uncovers enhanced enzyme-metabolite coupling in breast cancer
Source: Sci Rep. 2016 Jul 13;6:29662. doi: 10.1038/srep29662 (PMC4942812; doi:10.1038/srep29662)
Supplement: Supplementary Dataset [file srep29662-s2.xls]

## Sheet: Supp. Table S3
Highly connected metabolites in cancerous tissue			Highly connected metabolites in noncancerous tissue
metabolite name	Degree		metabolite name	Degree
AMP	39		D-Fructose 6-phosphate	24
CMP	10		D-Glucose	24
D-Fructose	7		D-Glucose 6-phosphate	12
D-Fructose 6-phosphate	19		D-Mannose	13
D-Glucose 6-phosphate	11		Glycine	10
D-Mannose	7		Hexadecanoate (n-C16:0)	6
D-Mannose 6-phosphate	13		Histamine	6
Flavin adenine dinucleotide oxidized	9		L-Alanine	14
Fumarate	6		L-Cysteine	7
Glycine	10		L-Leucine	8
L-Alanine	16		L-Proline	7
L-Asparagine	7		L-Serine	13
L-Cysteine	8		Phosphate	105
L-Glutamine	10		arachidonic acid	7
L-Methionine	9
L-Phenylalanine	6
L-Serine	16
L-Threonine	6
L-Tyrosine	6
Nicotinamide adenine dinucleotide	49
Ornithine	8
Phosphate	107
Pyruvate	13
S-Adenosyl-L-homocysteine	16
S-Adenosyl-L-methionine	14
Uridine

## Sheet: Supp. Table S4
Pathway enrichment for associatied gene-metabolite
	Terunuma et al.						Xin et al						Braur et al
Cancer			Normal			Cancer			Normal			Cancer
Pathway name	P-value		Pathway name	P-value		Pathway name	P-value		Pathway name	P-value		Pathway name	P-value
Keratan sulfate biosynthesis	3.61e-20		Fatty acid elongation	6.52e-12		Butanoate Metabolism	0		Ascorbate and Aldarate Metabolism	0		Keratan sulfate biosynthesis	0
Keratan sulfate degradation	2.25e-18		C5-Branched dibasic acid metabolism	3.06e-07		Heme Degradation	0		Glyoxylate and Dicarboxylate Metabolism	0		Fatty acid oxidation, peroxisome	0
Bile Acid Biosynthesis	6.18e-11		Citric Acid Cycle	4.41e-06		Glycine, Serine, and Threonine Metabolism	0		D-arg and D-orn metabolism	0		Fatty acid oxidation	0
Fatty acid oxidation, peroxisome	1.34e-10		Fatty acid oxidation	5.38e-05		Fatty acid activation	0		Heme Degradation	1e-05		Pyruvate Metabolism	0
Chondroitin / heparan sulfate biosynthesis	1.41e-08					C5-Branched dibasic acid metabolism	0		Glutamate metabolism	0.0015		Keratan sulfate degradation	0.0002
CYP Metabolism	3.06e-08					Methionine Metabolism	0					Selenoamino acid metabolism	0.0002
Steroid Metabolism	1.83e-07					Aminosugar Metabolism	0.0001					Glycolysis/Gluconeogenesis	0.0003
Transport, Mitochondrial	2.14e-07					Ascorbate and Aldarate Metabolism	0.0006					Oxidative Phosphorylation	0.0008
Glycolysis/Gluconeogenesis	3.19e-06					Alanine and Aspartate Metabolism	0.0007					Tyrosine metabolism	0.0008
Chondroitin sulfate degradation	5.56e-06					Histidine Metabolism	0.0012					Chondroitin / heparan sulfate biosynthesis	0.0022
Triacylglycerol Synthesis	8.65e-06					Keratan sulfate biosynthesis	0.002					Valine, Leucine, and Isoleucine Metabolism	0.0025
Cholesterol Metabolism	2.79e-05					Nucleic acid degradation	0.002					Histidine Metabolism	0.0053
Fatty acid elongation	3.12e-05					IMP Biosynthesis	0.0021					Galactose metabolism	0.0091
Folate Metabolism	3.23e-05					Fatty acid oxidation	0.0024					Tryptophan metabolism	0.0123
Tryptophan metabolism	3.69e-05					Fructose and Mannose Metabolism	0.0046					Folate Metabolism	0.0144
N-Glycan Biosynthesis	4.01e-05					Glutathione Metabolism	0.0047					Steroid Metabolism	0.0147
Fatty acid oxidation	0.000338918					Glyoxylate and Dicarboxylate Metabolism	0.0047					Pentose Phosphate Pathway	0.0237
Limonene and pinene degradation	0.000826792					Oxidative Phosphorylation	0.0047					Chondroitin sulfate degradation	0.029
Tyrosine metabolism	0.0013362					Glycolysis/Gluconeogenesis	0.0053					D-arg and D-orn metabolism	0.0294
Heparan sulfate degradation	0.00230927					Limonene and pinene degradation	0.0084					CYP Metabolism	0.031
Glycosylphosphatidylinositol (GPI)-anchor biosynthesis	0.00243113					Arginine and Proline Metabolism	0.0091					Alanine and Aspartate Metabolism	0.0405
Sphingolipid Metabolism	0.00243723											Glutamate metabolism	0.0405
Pyruvate Metabolism	0.00484279
N-Glycan Degradation	0.00637458
Pyrimidine Catabolism	0.00888601
Glycerophospholipid Metabolism	0.00924068
Oxidative phosphorylation	0.009762

## Sheet: Supp. Table S5
Spearman correleation values between measured and prdiicted metabolite levels across samples
	All data			Normal			Cancer
Metabolite Name	Rho	P-value		Rho	P-value		Rho	P-value
1-Methylnicotinamide	-0.0257609	0.794205		NaN	NaN		0.0983435	0.46268
2-Hydroxybutyrate	0.289248	0.00276537		0.46212	0.00107518		-0.122431	0.359897
3-(4-Hydroxyphenyl)pyruvate	NaN	NaN		0.023265	0.876646		-0.314065	0.0163562
3-Methylimidazoleacetic acid	0.0772347	0.433558		NaN	NaN		0.219463	0.0978747
3-Methyl-2-oxobutanoate	0.0770886	0.434431		0.00909281	0.95163		NaN	NaN
3-Phospho-D-glycerate	0.315372	0.0010493		0.198485	0.181075		0.245074	0.0637123
4-Aminobutanoate	0.214192	0.0282305		0.0647428	0.665482		0.0425299	0.751251
4-Methyl-2-oxopentanoate	0.11984	0.223343		-0.0581544	0.697809		NaN	NaN
4-Pyridoxate	-0.101191	0.304361		NaN	NaN		-0.03262	0.807941
4-Trimethylammoniobutanoate	0.128163	0.192594		0.211208	0.154124		0.372974	0.00415069
5,6-dihydrouracil	0.0385867	0.695939		0.101253	0.498275		0.321929	0.0137258
5-Methylthioadenosine	0.278199	0.00405917		-0.0687009	0.646342		0.327485	0.0120945
5-Oxoproline	0.225543	0.0207033		NaN	NaN		-0.249016	0.0594332
6-Phospho-D-gluconate	0.248089	0.0107182		NaN	NaN		0.122284	0.36048
L-2-Aminoadipate	0.251945	0.00952182		-0.199821	0.178096		-0.21579	0.103767
L-Cystine	0.361529	0.00015112		0.314134	0.0315261		0.300971	0.0216906
L-Kynurenine	0.482717	1.83897e-07		0.334799	0.021432		0.202805	0.126635
N-Acetyl-L-aspartate	0.627702	7.71897e-13		-0.238489	0.106449		0.108086	0.419314
N-Acetyl-D-glucosamine 6-phosphate	0.524411	9.36861e-09		0.462078	0.00107647		0.401889	0.00190932
N-Acetyl-D-glucosamine	0.219254	0.0246269		0.166614	0.262997		0.336434	0.00981784
N-Acetylneuraminate	0.451274	1.35524e-06		0.249219	0.091157		0.296046	0.024047
N2-Acetyl-L-ornithine	-0.0542013	0.5829		0.0942894	0.528422		NaN	NaN
Adenine	0.434046	3.73127e-06		-0.208383	0.159839		0.13646	0.30706
Adenosine	0.289728	0.00271875		-0.00523013	0.972167		0.0907749	0.496956
ADPribose	NaN	NaN		NaN	NaN		NaN	NaN
adrenic acid	0.119398	0.225066		0.0488031	0.744605		0.205389	0.121794
S-Adenosyl-L-homocysteine	0.359047	0.000169019		-0.0444434	0.766748		0.216303	0.102928
2-Oxoglutarate	0.310472	0.001267		-0.117951	0.429752		0.104816	0.433607
beta-Alanine	0.348363	0.000270847		-0.0375953	0.8019		0.100196	0.45425
L-Alanine	0.566038	2.45379e-10		0.493987	0.000491638		0.373281	0.00411793
S-Adenosyl-L-methionine	0.126451	0.198657		-0.0416127	0.781227		-0.143507	0.282509
AMP	0.261723	0.006998		0.103827	0.487358		0.334063	0.0103816
Androsterone	NaN	NaN		NaN	NaN		NaN	NaN
arachidonic acid	0.502903	4.57277e-08		0.096074	0.520612		-0.206435	0.119875
L-Ascorbate	0.253042	0.00920341		-0.150509	0.312581		0.146473	0.272575
L-Asparagine	0.403224	2.35414e-05		0.38691	0.00757557		0.314959	0.0163871
alpha-Tocopherol	NaN	NaN		NaN	NaN		NaN	NaN
(R)-3-Hydroxybutanoate	NaN	NaN		NaN	NaN		NaN	NaN
beta-tocopherol	NaN	NaN		NaN	NaN		NaN	NaN
CDPcholine	0.028033	0.77651		0.110004	0.461684		0.0183031	0.891529
Choline	0.322922	0.000779861		-0.0297765	0.842509		-0.0679504	0.611395
Choline phosphate	0.283025	0.00343915		0.268451	0.0680761		-0.059645	0.655695
Cholesterol	0.0880158	0.371366		0.252147	0.0872972		0.104002	0.436168
Citrate	0.103771	0.292133		0.186933	0.208332		-0.223488	0.0917213
L-Citrulline	0.306386	0.00154804		-0.231383	0.117498		0.0414347	0.756895
clupanodonic acid	0.343498	0.000333891		0.202706	0.171318		NaN	NaN
CMP	0.427323	5.45837e-06		0.0596067	0.690635		-0.00738366	0.956131
Creatine	-0.10282	0.296601		0.227451	0.123996		0.277862	0.0350364
L-Carnitine	0.127773	0.193651		0.187327	0.206698		-0.0229783	0.863806
Creatinine	NaN	NaN		NaN	NaN		NaN	NaN
Cortisol	NaN	NaN		NaN	NaN		NaN	NaN
cervonic acid, C22:6 n-3	0.162944	0.0967521		0.119916	0.422052		0.295457	0.0247017
L-Cysteine	0.528529	6.82833e-09		0.00514644	0.972612		0.349657	0.00741623
L-Cystathionine	0.669022	6.17288e-15		0.0890476	0.551693		0.601112	6.05641e-07
Cytidine	0.0855741	0.385411		-0.179469	0.227402		-0.0159043	0.905676
Dodecanoate (n-C12:0)	NaN	NaN		0.0982915	0.510987		0.139594	0.295975
Deoxyguanosine	0.387668	4.39188e-05		NaN	NaN		0.43057	0.000741486
Dihydroxyacetone	0.117097	0.234195		0.0887335	0.553103		-0.0268275	0.841558
Dehydroepiandrosterone sulfate	-0.0242651	0.805912		0.317774	0.0295066		0.142325	0.286533
Deoxyinosine	0.269245	0.00547963		0.228261	0.122784		NaN	NaN
dihomo-gamma-linolenic acid (n-6)	0.33535	0.0004705		0.205712	0.164952		0.0992648	0.457441
elaidic acid	0.344421	0.000320983		0.250347	0.089745		-0.0170417	0.898964
Ethanolamine	0.396251	2.85942e-05		0.35592	0.0145118		0.300537	0.0218902
Ethanolamine phosphate	0.507751	3.22943e-08		0.451781	0.00159467		0.343197	0.00864996
D-Fructose 6-phosphate	0.548378	1.39906e-09		0.496538	0.000385382		0.471791	0.000185044
Flavin adenine dinucleotide oxidized	0.390504	3.8162e-05		-0.206522	0.163685		-0.156471	0.240815
Folate	NaN	NaN		NaN	NaN		NaN	NaN
D-Fructose	0.369698	0.000103865		-0.0551758	0.712604		0.191692	0.149441
L-Fucose	0.179205	0.0673762		NaN	NaN		0.0446544	0.739254
Fumarate	0.427176	5.50366e-06		0.221427	0.13471		0.457844	0.00030186
D-Glucose 6-phosphate	0.50577	3.72495e-08		0.194867	0.189322		0.451759	0.000371303
D-Galactose	0.207457	0.0337111		-0.0483405	0.746945		0.198745	0.134538
glycocholate	-0.0183205	0.852839		0.184783	0.213708		-0.142494	0.285956
D-Glucose	0.254346	0.0088373		0.327657	0.0245581		0.140546	0.291812
D-Glucuronate	0.152079	0.12145		0.0786495	0.599243		0.0428478	0.749452
L-Glutamine	-0.121004	0.218846		0.417438	0.00376865		-0.29601	0.0244238
Glycine	0.63018	5.89618e-13		0.552109	5.74077e-05		0.661263	4.51453e-08
Glycine betaine	0.57769	0		NaN	NaN		0.0976037	0.465033
Glycerol 3-phosphate	0.516541	1.69499e-08		0.0335347	0.822933		0.436095	0.000698386
Glycerol	0.45141	1.76588e-06		0.316374	0.0307236		-0.221634	0.0945166
Guanosine	0.468693	4.59396e-07		0.0997369	0.504762		0.360177	0.00573565
Oxidized glutathione	0.0488582	0.620635		0.190162	0.200439		-0.113183	0.397588
Reduced glutathione	0.23995	0.0136838		0.180446	0.224841		0.137411	0.30367
Guanine	0.567649	2.71005e-10		NaN	NaN		0.349878	0.00709706
L-Homocysteine	0.42357	6.72617e-06		-0.0108696	0.942193		0.239787	0.0698385
Hexadecanoate (n-C16:0)	0.443179	2.82241e-06		0.484389	0.000650485		0.425205	0.000972287
Hexadecenoate (n-C16:1)	0.275941	0.0043823		0.163506	0.271193		0.0664124	0.6195
Hexadecenoyl carnitine	0.266024	0.00608975		-0.0120266	0.936052		0.239733	0.0699029
L-Histidine	0.28288	0.00345649		0.302035	0.0394999		0.184841	0.164437
Histamine	0.345326	0.000308765		0.223186	0.13156		0.10428	0.435972
heptadecanoate	0.241562	0.0130454		0.380272	0.00837208		0.284264	0.0305724
Hypoxanthine	0.631688	4.99865e-13		NaN	NaN		0.253745	0.0548561
L-Isoleucine	0.157983	0.107428		0.34401	0.0183557		0.171922	0.19637
myo-Inositol	0.193884	0.0475033		0.111705	0.45474		0.168415	0.205759
Inosine	0.335669	0.00046431		0.0409343	0.784177		0.198253	0.135521
L-Leucine	0.656417	0		0.395583	0.00625016		0.381771	0.00329971
linoleic acid (all cis C18:2) n-6	0.325713	0.000697495		0.27648	0.060236		0.02507	0.851527
alpha-Linolenic acid, C18:3, n-3	0.341154	0.000368864		0.312095	0.0331527		-0.0228552	0.86453
Maltose	-0.121451	0.217135		NaN	NaN		-0.110546	0.408746
Maltotriose	NaN	NaN		NaN	NaN		NaN	NaN
D-Mannose 6-phosphate	0.433158	3.92538e-06		0.17131	0.249586		0.466972	0.00021965
D-Mannose	0.403769	1.94426e-05		0.366559	0.011684		0.17469	0.189179
L-Methionine	0.24095	0.0134608		0.42796	0.00292093		0.324925	0.0131596
Nicotinate	NaN	NaN		NaN	NaN		NaN	NaN
Nicotinamide adenine dinucleotide	0.441663	2.40072e-06		-0.257205	0.080929		0.200671	0.13094
Nicotinamide	0.174225	0.0754818		NaN	NaN		-0.236906	0.073368
octadecanoate (n-C18:0)	0.064576	0.512212		0.186407	0.209639		0.0744717	0.577552
octadecenoate (n-C18:1)	0.253303	0.0091293		0.408199	0.00439479		-0.00818248	0.951391
Ornithine	0.506313	5.64035e-08		0.289662	0.0486506		0.480082	0.000164483
propionyl-carnitine	NaN	NaN		NaN	NaN		NaN	NaN
Phosphoenolpyruvate	0.295473	0.00221277		0.0873884	0.559159		-0.16652	0.211548
L-Phenylalanine	0.510885	4.11187e-08		0.394542	0.00639767		0.124058	0.352531
alpha-N-Phenylacetyl-L-glutamine	NaN	NaN		NaN	NaN		NaN	NaN
Protoheme	-0.18027	0.0657371		0.0479315	0.749016		0.274874	0.036778
Phenylpyruvate	0.00420778	0.96602		NaN	NaN		0.196255	0.139809
Phosphate	0.649699	0		0.284459	0.0529848		0.399551	0.00203798
L-Palmitoylcarnitine	0.272206	0.00496738		-0.0120266	0.936052		0.243917	0.0650152
(R)-Pantothenate	0.367946	0.000112658		0.18617	0.209552		0.1678	0.207438
Diphosphate	0.312604	0.00116769		0.145319	0.329751		0.11173	0.403712
L-Proline	0.696104	1.67744e-16		0.590194	1.86063e-05		0.614978	2.80383e-07
Putrescine	0.320896	0.000845149		0.175468	0.238105		0.230089	0.0822884
Pyridoxine	0.0705415	0.474563		0.0698891	0.640639		0.0709421	0.596677
Pyruvate	0.269098	0.0055062		0.0705895	0.637287		0.208866	0.115613
Quinolinate	0.440199	2.61526e-06		NaN	NaN		NaN	NaN
D-Ribulose	NaN	NaN		NaN	NaN		NaN	NaN
Ribitol	NaN	NaN		NaN	NaN		NaN	NaN
D-Ribose	0.327448	0.000650377		0.303744	0.0379297		0.206571	0.11976
Riboflavin	0.394977	3.04974e-05		-0.000489158	0.997396		0.466061	0.000226829
Sedoheptulose 7-phosphate	0.257349	0.00804266		NaN	NaN		0.330256	0.0113453
Sarcosine	0.143839	0.143223		NaN	NaN		NaN	NaN
D-Serine	0.589529	0		0.291512	0.0471812		0.483958	0.000143526
L-Serine	0.667023	0		0.52278	0.000202464		0.549356	1.13144e-05
Sphinganine	0.272282	0.00495474		-0.172254	0.246947		0.157884	0.236542
Sphingosine	0.29259	0.0024549		0.229401	0.120874		0.137875	0.302022
Spermidine	0.260195	0.00734843		0.310971	0.0333731		0.000276863	0.998354
Spermine	-0.0526937	0.59344		0.202471	0.172291		-0.313136	0.0166934
stearoylcarnitine	0.257007	0.00812982		-0.0454003	0.761871		0.219345	0.0980603
stearidonic acid C18:4, n-3	0.290289	0.00266512		NaN	NaN		-0.0842087	0.529695
Succinate	0.188326	0.0543641		0.391533	0.00649807		-0.0901596	0.499887
Taurine	0.00291377	0.976466		0.122755	0.411067		-0.0239626	0.858024
taurocholic acid	-0.186123	0.0573013		0.076087	0.611231		-0.20967	0.114187
taurochenodeoxycholate	NaN	NaN		NaN	NaN		NaN	NaN
L-Threonine	0.520253	1.28388e-08		0.441142	0.00210001		0.477499	0.000179978
L-Threonate	NaN	NaN		NaN	NaN		NaN	NaN
Thymine	0.303721	0.00163431		NaN	NaN		0.267234	0.0425667
timnodonic acid C20:5, n-3	0.337951	0.000422133		NaN	NaN		0.0613061	0.646733
L-Tryptophan	-0.565179	3.36447e-10		0.464847	0.0011243		0.261681	0.0475137
tetradecanoate (n-C14:0)	-0.39944	2.84139e-05		NaN	NaN		-0.236088	0.0745325
tetradecenoate (n-C14:1)	NaN	NaN		NaN	NaN		NaN	NaN
L-Tyrosine	0.413239	1.41608e-05		0.419172	0.00361549		0.175921	0.186044
UDP-D-glucuronate	0.0601458	0.542203		-0.223853	0.130381		-0.101811	0.446975
Uracil	0.431855	4.22738e-06		-0.267103	0.0695257		0.240518	0.0691324
Urate	NaN	NaN		NaN	NaN		NaN	NaN
Urea	-0.0532346	0.589648		0.258904	0.0790419		0.0378049	0.777632
Uridine	0.517095	2.65083e-08		-0.0565449	0.704999		0.188225	0.156745
vaccenic acid	0.29573	0.00219226		NaN	NaN		-0.0492015	0.713788
L-Valine	0.20678	0.0344771		-0.197155	0.183538		-0.0175644	0.89573
Xanthine	0.11857	0.228323		0.303885	0.0382626		-0.0354693	0.791527
Xanthosine	NaN	NaN		NaN	NaN		0.222755	0.0928188
Xylitol	-0.175785	0.072862		NaN	NaN		0.300647	0.0218393
D-Xylulose	0.223041	0.0221944		0.00857459	0.954384		0.357795	0.00582459
gamma-Tocopherol	NaN	NaN		NaN	NaN		NaN	NaN

## Sheet: Supp. Table S6
Spearman correlation values between measured and predicted metabolites level for each samples, across different metabolites
All data					Normal				Cancer
Sample ID	Normal (1)/Cancer (0)	Rho	P-value		Sample ID	Rho	P-value		Sample ID	Rho	P-value
10864	1	0.312153	5.25903e-05		10864	0.379556	6.31804e-07		3264	0.234578	0.00265926
13707	1	0.0536758	0.49753		13707	0.0410872	0.603674		3631	0.319198	3.47152e-05
3265	1	0.104014	0.187769		3265	0.0319369	0.68662		3661	0.15463	0.0494477
3630	1	0.122572	0.120215		3630	0.177445	0.023885		4333	0.152456	0.0527742
4662	1	0.207154	0.0081695		4662	0.234292	0.00269235		4663	0.166478	0.0342341
5838	1	0.339691	9.76575e-06		5838	0.282394	0.000271741		6066	0.291032	0.000171816
6065	1	0.333434	1.45239e-05		6065	0.247746	0.00148002		6076	0.360121	2.51387e-06
6075	1	0.379898	6.16118e-07		6075	0.337414	1.1294e-05		6335	0.191024	0.0148928
6334	1	0.401058	1.231e-07		6334	0.296996	0.000124128		6501	0.250793	0.00128655
6500	1	0.386728	3.70883e-07		6500	0.211035	0.00702474		7549	0.307121	7.03064e-05
7548	1	0.435316	7.07684e-09		7548	0.336209	1.21923e-05		7748	0.211588	0.00687395
7747	1	0.335664	1.26202e-05		7747	0.357908	2.92529e-06		8010	0.134144	0.0887836
8114	1	0.384524	4.37447e-07		8114	0.37903	6.56654e-07		8126	0.194757	0.0130103
8179	1	0.127356	0.106308		8179	0.12791	0.104784		8180	0.345646	6.63953e-06
8331	1	0.28805	0.000201612		8331	0.138899	0.0779409		8254	0.365388	1.74437e-06
8405	1	0.447158	2.44318e-09		8405	0.350605	4.78603e-06		8332	0.296346	0.000128649
8479	1	0.22906	0.00336822		8479	0.171797	0.0288179		8406	0.174691	0.0261918
8548	1	0.133078	0.0913712		8548	0.155804	0.0477244		8480	0.32542	2.38482e-05
9512	1	0.232511	0.00290727		9512	0.382722	5.00193e-07		8549	0.205512	0.00870188
9519	1	0.41992	2.6574e-08		9519	0.418033	3.11104e-08		9513	0.218805	0.00515234
9790	1	0.164715	0.0362089		9790	0.278538	0.000331886		9520	0.46973	2.86482e-10
10248	1	0.239192	0.0021733		10248	0.208333	0.00780562		9525	0.35624	3.27694e-06
10668	1	0.214339	0.00616501		10668	0.240915	0.0020136		9769	0.211912	0.00678676
10740	1	0.307317	6.95221e-05		10740	0.280646	0.000297633		9791	0.250336	0.00131399
10744	1	0.390567	2.77411e-07		10744	0.314661	4.54164e-05		10249	0.274648	0.000404863
11246	1	0.21191	0.0067874		11246	0.190623	0.0151086		10669	0.357586	2.99032e-06
11291	1	0.209341	0.00750579		11291	0.345743	6.59754e-06		10693	0.228402	0.00346329
11472	1	0.16588	0.0348928		11472	0.20585	0.00858993		10741	0.366787	1.58131e-06
11541	1	0.227784	0.00355478		11541	0.11141	0.158116		10745	0.321177	3.08357e-05
12285	1	0.314656	4.54287e-05		12285	0.249631	0.00135744		11262	0.217127	0.00551397
12379	1	0.422529	2.13337e-08		12379	0.324187	2.57068e-05		11292	0.352841	4.12177e-06
12434	1	0.351873	4.39767e-06		12434	0.360267	2.48881e-06		11473	0.0543033	0.49251
12644	1	0.26745	0.000580387		12644	0.323604	2.66317e-05		12025	-0.0210968	0.789879
13163	1	0.29747	0.000120923		13163	0.231895	0.00298506		12163	0.282972	0.000263658
16879	1	0.202525	0.00974926		16879	0.245239	0.00165869		12286	0.205961	0.0085532
19885	1	0.229516	0.00330382		19885	0.209423	0.00748175		12380	0.353383	3.97436e-06
20017	1	0.160465	0.0413698		20017	0.0421809	0.594065		12645	0.338663	1.043e-05
20645	1	0.281948	0.000278146		20645	0.123503	0.117404		13216	0.22659	0.0037376
21062	1	0.23054	0.00316297		21062	0.24152	0.00196008		13528	0.320777	3.15845e-05
21090	1	0.126249	0.10941		21090	0.115631	0.14285		16880	0.260083	0.000830583
21273	1	0.3919	2.50599e-07		21273	0.270252	0.000505051		18382	0.047914	0.544866
21276	1	0.347928	5.715e-06		21276	0.350003	4.98156e-06		19270	0.0903882	0.25267
21318	1	0.325107	2.43071e-05		21318	0.256288	0.000995107		20018	0.0695527	0.379145
21881	1	0.266337	0.000613094		21881	0.335214	1.29841e-05		20020	0.131039	0.0964908
21965	1	0.189474	0.0157418		21965	0.114038	0.148472		20644	0.209311	0.00751456
22529	1	0.361409	2.30043e-06		22529	0.292012	0.00016296		21061	0.189183	0.0159056
26470	1	0.30312	8.82343e-05		26470	0.312579	5.12995e-05		21091	0.318001	3.72813e-05
3264	0	0.275325	0.000391189						21167	0.202226	0.00985977
3631	0	0.175111	0.0258277						21274	0.37443	9.17466e-07
3661	0	0.213415	0.00639562						21275	0.240068	0.00209072
4333	0	0.332175	1.57146e-05						21319	0.203015	0.00957005
4663	0	0.300939	9.97247e-05						21882	0.318446	3.63082e-05
6066	0	0.288491	0.000196922						21966	0.134367	0.0882482
6076	0	0.226112	0.00381324						22530	0.328041	2.03086e-05
6335	0	0.165534	0.0352796						24028	0.320456	3.2199e-05
6501	0	0.0517987	0.51271						24818	0.27709	0.000357495
7549	0	0.160274	0.041615						25689	0.0776346	0.32612
7748	0	0.25308	0.00115688						26666	0.297402	0.000121375
8010	0	0.0917197	0.245719
8126	0	0.15764	0.0451304
8180	0	0.306342	7.3505e-05
8254	0	0.238735	0.00221753
8332	0	0.148506	0.0592939
8406	0	0.144664	0.0662551
8480	0	0.289817	0.000183428
8549	0	0.0901888	0.253722
9513	0	0.358254	2.85703e-06
9520	0	0.339331	9.99308e-06
9525	0	0.326021	2.29879e-05
9769	0	0.090172	0.253811
9791	0	0.294758	0.000140349
10249	0	0.194286	0.0132356
10669	0	0.352413	4.24176e-06
10693	0	0.0976196	0.216523
10741	0	0.314443	4.60016e-05
10745	0	0.390123	2.86952e-07
11262	0	0.14281	0.0698477
11292	0	0.271725	0.000469173
11473	0	0.258002	0.000917416
12025	0	0.0863471	0.274591
12163	0	0.266255	0.000615573
12286	0	0.173486	0.0272594
12380	0	0.259946	0.00083609
12645	0	0.263227	0.000713658
13216	0	0.195154	0.0128232
13528	0	0.132651	0.0924249
16880	0	0.354895	3.58942e-06
18382	0	0.371089	1.16594e-06
19270	0	0.0127766	0.871804
20018	0	0.0310602	0.694788
20020	0	0.0820289	0.299399
20644	0	0.320407	3.22935e-05
21061	0	0.194076	0.0133372
21091	0	0.18296	0.0197861
21167	0	0.303544	8.61474e-05
21274	0	0.187546	0.0168562
21275	0	0.233952	0.00273225
21319	0	0.356566	3.20525e-06
21882	0	0.149987	0.0567765
21966	0	0.28341	0.00025768
22530	0	0.3784	6.87661e-07
24028	0	0.247629	0.00148792
24818	0	0.163011	0.0382089
25689	0	0.251585	0.00124021
26666	0	0.321816	2.96723e-05

## Sheet: Supp. Table S7
Metabolites predicted levels that are associated with survival
Low level better survival					High level better survival
Metabolite name (with compartment)	Full metabolite name	log rank P-value			Metabolite name (with compartment)	Full metabolite name	log rank P-value
mlthf[m]	5,10-Methylenetetrahydrofolate	2.87548e-14			msa[m]	Malonate semialdehyde	1.25907e-11
4tmeabut[m]	4-Trimethylammoniobutanal	5.73652e-13			nadph[m]	Nicotinamide adenine dinucleotide phosphate - reduced	1.5069e-10
ser_DASH_L[m]	L-Serine	5.73652e-13			arachcoa[m]	arachidyl coenzyme A	2.08301e-10
gly[m]	Glycine	8.3592e-12			adrncoa[m]	adrenyl coenzyme A	2.14458e-10
pep[c]	Phosphoenolpyruvate	6.41613e-11			c226coa[m]	cervonyl coenzyme A	2.17158e-10
m5mpdol_L[r]	(alpha-D-Mannosyl)5-beta-D-mannosyl-diacetylchitobiosyldiphosphodolichol, human liver homolog	1.90795e-10			2mop[m]	2-Methyl-3-oxopropanoate	3.38422e-10
m5mpdol_U[r]	(alpha-D-Mannosyl)5-beta-D-mannosyl-diacetylchitobiosyldiphosphodolichol, human uterine homolog	1.90795e-10			34dhpac[c]	3,4-Dihydroxyphenylacetaldehyde	6.87943e-10
thf[m]	5,6,7,8-Tetrahydrofolate	3.58125e-09			sucsal[m]	Succinic semialdehyde	1.00817e-09
pi[c]	Phosphate	3.73208e-09			mmcoa_DASH_R[m]	(R)-Methylmalonyl-CoA	1.27465e-09
pep[m]	Phosphoenolpyruvate	4.61986e-09			lnlncacoa[m]	alpha-Linolenoyl-CoA	1.46503e-09
7dhchsterol[r]	7-Dehydrocholesterol	5.04575e-09			hdd2coa[m]	trans-Hexadec-2-enoyl-CoA	1.88878e-09
ddsmsterol[r]	7-Dehydrodesmosterol	5.04575e-09			dlnlcgcoa[m]	dihomo-gamma-linolenyl coenzyme A	2.84048e-09
adp[x]	ADP	1.42706e-08			vacccoa[m]	vaccenyl coenzyme A	4.34808e-09
nadh[c]	Nicotinamide adenine dinucleotide - reduced	1.51153e-08			eicostetcoa[m]	eicosatetranoyl coenzyme A	5.47922e-09
13dpg[c]	3-Phospho-D-glyceroyl phosphate	1.59487e-08			dcsptn1coa[m]	docosa-4,7,10,13,16-pentaenoyl coenzyme A	5.89487e-09
vacccrn[c]	Vaccenyl carnitine	1.6498e-08			hdcoa[m]	Hexadecenoyl-CoA (n-C16:1CoA)	6.46966e-09
pchol_hs[c]	Phosphatidylcholine (homo sapiens)	2.33814e-08			hom_DASH_L[e]	L-Homoserine	1.02363e-08
urea[m]	Urea	2.98394e-08			lneldccoa[m]	linoelaidyl coenzyme A	1.0239e-08
Ssq23epx[r]	(S)-Squalene-2,3-epoxide	4.15576e-08			lnlccoa[m]	linoleic coenzyme A	1.03313e-08
2pg[c]	D-Glycerate 2-phosphate	5.80522e-08			ptdcacoa[m]	pentadecanoyl Coenzyme A	1.14789e-08
methf[m]	5,10-Methenyltetrahydrofolate	7.05926e-08			fe2[e]	Fe2+	1.45712e-08
sql[r]	Squalene	7.13805e-08			od2coa[m]	trans-Octadec-2-enoyl-CoA	1.50194e-08
tyr_DASH_L[c]	L-Tyrosine	1.94008e-07			dopa[c]	Dopamine	1.92871e-08
ser_DASH_L[c]	L-Serine	2.49553e-07			odecoa[m]	Octadecenoyl-CoA (n-C18:1CoA)	2.08548e-08
34hpp[m]	3-(4-Hydroxyphenyl)pyruvate	5.65321e-07			3hxkynam[c]	3-Hydroxykynurenamine	3.31591e-08
mi134p[c]	1D-myo-Inositol 1,3,4-trisphosphate	1.19605e-06			Rtotal2coa[m]	R total 2 coenzyme A	4.00298e-08
pyr[e]	Pyruvate	1.39335e-06			Rtotal2crn[m]	R total 2 carnitine	4.00298e-08
ametam[c]	S-Adenosylmethioninamine	1.40664e-06			Rtotal3coa[m]	R total 3 Coenzyme A	4.00298e-08
h[c]	H+	1.62534e-06			Rtotal3crn[m]	R total 3 carnitine	4.00298e-08
5pmev[x]	(R)-5-Phosphomevalonate	2.38097e-06			Rtotalcrn[m]	R total carnitine	4.00298e-08
ksii_core2_pre1[g]	keratan sulfate II biosynthesis, precursor 1	3.05117e-06			clpndcoa[m]	clupanodonyl CoA	4.00298e-08
mev_DASH_R[r]	(R)-Mevalonate	4.78038e-06			crn[m]	L-Carnitine	4.00298e-08
mev_DASH_R[x]	(R)-Mevalonate	4.78038e-06			hdd2crn[m]	trans-Hexadec-2-enoyl carnitine	4.00298e-08
ac[e]	Acetate	5.18702e-06			hexccoa[m]	Hexacosanoyl-CoA (n-C26:0CoA)	4.00298e-08
2ameph[c]	(2-Aminoethyl)phosphonate	6.20637e-06			hexccrn[m]	hexacosanoyl carnitine	4.00298e-08
cmp2amep[c]	CMP-2-aminoethylphosphonate	6.20637e-06			hpdcacoa[m]	heptadecanoyl coa	4.00298e-08
Lfmkynr[c]	L-Formylkynurenine	1.39592e-05			hpdcacrn[m]	heptadecanoyl carnitine	4.00298e-08
sT_antigen[g]	sialyl-T antigen	1.48511e-05			lgnccoa[m]	lignocericyl coenzyme A	4.00298e-08
pi[e]	Phosphate	1.59003e-05			lgnccrn[m]	lignoceryl carnitine	4.00298e-08
Rtotal3crn[c]	R total 3 carnitine	1.73146e-05			lneldccrn[m]	Linoelaidyl carnitine	4.00298e-08
phpyr[c]	Phenylpyruvate	2.21009e-05			lnlccrn[m]	Linoleyl carnitine	4.00298e-08
2oxoadp[c]	2-Oxoadipate	2.21492e-05			lnlncacrn[m]	alpha-linolenyl carnitine	4.00298e-08
5dpmev[x]	(R)-5-Diphosphomevalonate	2.32306e-05			lnlncgcrn[m]	gamma-linolenyl carnitine	4.00298e-08
34hpp[c]	3-(4-Hydroxyphenyl)pyruvate	2.56517e-05			nrvnccoa[m]	nervonyl coenzyme A	4.00298e-08
glx[c]	Glyoxylate	2.56896e-05			nrvnccrn[m]	Nervonyl carnitine	4.00298e-08
Rtotal2crn[c]	R total 2 carnitine	2.73777e-05			odecrn[m]	octadecenoyl carnitine	4.00298e-08
arg_DASH_L[e]	L-Arginine	3.25709e-05			pmtcrn[m]	L-Palmitoylcarnitine	4.00298e-08
Rtotalcrn[c]	R total carnitine	3.32336e-05			ptdcacrn[m]	pendtadenoyl carnitine	4.00298e-08
h2co3[c]	carbonic acid	3.36608e-05			stcrn[m]	stearoylcarnitine	4.00298e-08
ak2lgchol_hs[e]	1-alkyl 2-lysoglycerol 3-phosphocholine	3.39457e-05			strdnccrn[m]	stearidonyl carnitine	4.00298e-08
paf_hs[e]	1-alkyl 2-acteylglycerol 3-phosphocholine (homo sapiens)	3.39457e-05			tetpent3coa[m]	tetracosapentaenoyl coenzyme A, n-3	4.00298e-08
g3p[c]	Glyceraldehyde 3-phosphate	3.48779e-05			tetpent3crn[m]	tetracosapentaenoyl carnitine	4.00298e-08
h2o[c]	H2O	3.51811e-05			tetpent6coa[m]	tetracosapentaenoyl coenzyme A, n-6	4.00298e-08
ura[c]	Uracil	4.0381e-05			tetpent6crn[m]	tetracosapentaenoyl carnitine	4.00298e-08
adp[c]	ADP	4.05948e-05			tettet6coa[m]	tetracosatetraenoyl coenzyme A	4.00298e-08
meoh[c]	Methanol	4.18561e-05			tettet6crn[m]	Tetracosatetraenoyl carnitine	4.00298e-08
cys_DASH_L[e]	L-Cysteine	5.10994e-05			tmndnccrn[m]	Timnodonyl carnitine	4.00298e-08
occoa[m]	Octanoyl-CoA (n-C8:0CoA)	5.26159e-05			ttdcrn[m]	tetradecanoyl carnitine	4.00298e-08
crm_hs[c]	ceramide (homo sapiens)	5.57606e-05			vacccrn[m]	Vaccenyl carnitine	4.00298e-08
ala_DASH_L[e]	L-Alanine	5.68359e-05			Rtotalcoa[m]	R total Coenzyme A	4.02094e-08
asp_DASH_L[m]	L-Aspartate	5.69524e-05			ca2[e]	Calcium	4.71547e-08
ps_hs[c]	phosphatidylserine (homo sapiens)	5.78699e-05			5hxkynam[c]	5-Hydroxykynurenamine	4.81068e-08
mercppyr[c]	Mercaptopyruvate	6.83025e-05			peamn[c]	Phenethylamine	4.85212e-08
nad[c]	Nicotinamide adenine dinucleotide	6.83376e-05			dcacoa[x]	Decanoyl-CoA (n-C10:0CoA)	6.61961e-08
crm_hs[g]	ceramide (homo sapiens)	7.37405e-05			tdcoa[x]	Tetradecanoyl-CoA (n-C14:0CoA)	6.61961e-08
3mb2coa[m]	3-Methylbut-2-enoyl-CoA	7.46526e-05			ttccoa[x]	tetracosanoyl-CoA (n-C24:0CoA)	6.61961e-08
3mgcoa[m]	3-Methylglutaconyl-CoA	7.46526e-05			tdcoa[m]	Tetradecanoyl-CoA (n-C14:0CoA)	7.54904e-08
cdp[c]	CDP	8.10249e-05			atp[x]	ATP	1.43414e-07
ksii_core4_pre1[g]	keratan sulfate II biosynthesis, precursor 1	8.1152e-05			3mox4hpac[c]	3-Methoxy-4-hydroxyphenylacetaldehyde	1.52713e-07
lanost[r]	Lanosterol	8.20312e-05			trypta[c]	Tryptamine	1.58565e-07
3dpdhb[m]	3-Decaprenyl-4,5-dihdydroxybenzoate	8.40927e-05			3hmp[m]	3-Hydroxy-2-methylpropanoate	1.76027e-07
amet[m]	S-Adenosyl-L-methionine	8.40927e-05			3moxtyr[c]	3-Methoxytyramine	1.95005e-07
h[r]	H+	8.55009e-05			aprut[c]	N-Acetylputrescine	1.95005e-07
5adtststerone[r]	5alpha-Dihydrotestosterone	9.00337e-05			48dhoxquin[c]	4,8-Dihydroxyquinoline	2.08079e-07
fuc1p_DASH_L[c]	L-Fucose 1-phosphate	0.000104211			dmnoncoa[m]	4,8 dimethylnonanoyl-CoA	2.13177e-07
gdpfuc[c]	GDP-L-fucose	0.000104211			ppi[x]	Diphosphate	2.25968e-07
urea[c]	Urea	0.000109248			ca2[c]	Calcium	2.76296e-07
pro_DASH_L[r]	L-Proline	0.000112135			4hoxpacd[c]	4-Hydroxyphenylacetaldehyde	3.11081e-07
xol7ah[c]	7alpha-Hydroxy-5beta-cholestan-3-one	0.000122087			3m4hpga[c]	3-Methoxy-4-hydroxyphenylglycolaldehyde	3.14376e-07
xol7aone[c]	7alpha-Hydroxycholest-4-en-3-one	0.000122087			arachdcoa[m]	C20:4-CoA	3.76733e-07
xoldiolone[c]	7alpha,12alpha-Dihydroxycholest-4-en-3-one	0.000122087			46dhoxquin[c]	4,6-Dihydroxyquinoline	3.96666e-07
xoldioloneh[c]	7alpha,12alpha-Dihydroxy-5beta-cholestan-3-one	0.000122087			dhcholestancoa[x]	3alpha,7alpha-Dihydroxy-5beta-cholestanoyl-CoA	4.35416e-07
andrstandn[r]	androstanedione	0.000126918			retn[c]	Retinoate	4.55456e-07
dhf[c]	7,8-Dihydrofolate	0.000133665			tym[c]	Tyramine	4.57613e-07
hs_pre6[g]	heparan sulfate, precursor 6	0.00017618			2mbcoa[m]	2-Methylbutanoyl-CoA	5.56806e-07
ins[c]	Inosine	0.000182737			mma[c]	Methylamine	6.57427e-07
lthstrl[r]	5alpha-Cholest-7-en-3beta-ol	0.000195501			pepslys[r]	peptide sans lysine	7.9973e-07
zymstnl[r]	Zymostenol	0.000195501			tmlys[r]	N6,N6,N6-Trimethyl-L-lysine	7.9973e-07
doldp_U[r]	Dolichol diphosphate, human uterine homolog	0.000198253			nrpphr[c]	Norepinephrine	8.47992e-07
btn[e]	Biotin	0.000201056			adrncrn[c]	Adrenyl carnitine	8.76727e-07
gluside_hs[c]	glucocerebroside (homo sapiens)	0.000227858			dhcholestancoa[r]	3alpha,7alpha-Dihydroxy-5beta-cholestanoyl-CoA	1.49758e-06
gluside_hs[g]	glucocerebroside (homo sapiens)	0.00023111			dhdascb[e]	Dehydroascorbate	1.53027e-06
L2aadp[c]	L-2-Aminoadipate	0.000238371			ap4a[c]	P1,P4-Bis(5'-adenosyl) tetraphosphate	1.92746e-06
hs_pre4[g]	heparan sulfate, precursor 4	0.000239723			h2o2[m]	Hydrogen peroxide	2.10867e-06
hs_pre2[g]	heparan sulfate, precursor 2	0.000251152			amp[r]	AMP	2.56022e-06
hs_pre8[g]	heparan sulfate, precursor 8	0.000251152			amp[x]	AMP	2.56022e-06
selmeth[c]	Selenomethionine	0.000252507			atp[r]	ATP	2.56022e-06
mlthf[c]	5,10-Methylenetetrahydrofolate	0.000267883			cholcoar[r]	3alpha,7alpha,12alpha-Trihydroxy-5beta-cholestanoyl-CoA	2.56022e-06
lipoate[e]	Lipoate	0.000276913			cholcoar[x]	3alpha,7alpha,12alpha-Trihydroxy-5beta-cholestanoyl-CoA	2.56022e-06
pnto_DASH_R[e]	(R)-Pantothenate	0.000276913			dhcholestanate[r]	3alpha,7alpha-Dihydroxy-5beta-cholestanate	2.56022e-06
doldp_L[r]	Dolichol diphosphate, human liver homolog	0.000303796			dhcholestanate[x]	3alpha,7alpha-Dihydroxy-5beta-cholestanate	2.56022e-06
so4[c]	Sulfate	0.000308206			ppi[r]	Diphosphate	2.56022e-06
asp_DASH_L[c]	L-Aspartate	0.000330304			prist[c]	pristanic acid	2.56022e-06
nm4masn[g]	(N-acetyl-D-glucosaminyl-(alpha-D-mannosyl)4-beta-D-mannosyl-diacetylchitobiosyl)-L-asparagine (protein)	0.000382986			thcholstoic[r]	3alpha,7alpha,12alpha-Trihydroxy-5beta-cholestanoate	2.56022e-06
dhap[c]	Dihydroxyacetone phosphate	0.000385106			thcholstoic[x]	3alpha,7alpha,12alpha-Trihydroxy-5beta-cholestanoate	2.56022e-06
gmp[c]	GMP	0.000421718			phytcoa[x]	phytanyl coa	2.94872e-06
nwharg[c]	N-(omega)-Hydroxyarginine	0.000443693			cit[c]	Citrate	3.02122e-06
glygn4[e]	glycogen, structure 4 (glycogenin-1,6-{2[1,4-Glc], [1,4-Glc]})	0.000499705			srtn[c]	Serotonin	3.73152e-06
g3m8masn[r]	(alpha-D-Glucosyl)3-(alpha-D-mannosyl)8-beta-D-mannosyl-diacetylchitobiosyl-L-asparagine (protein)	0.000540246			strdnccoa[m]	stearidonyl coenzyme A	5.17639e-06
hpyr[c]	Hydroxypyruvate	0.000589401			3mob[m]	3-Methyl-2-oxobutanoate	5.36087e-06
prostge2[r]	Prostaglandin E2	0.000601476			4mop[m]	4-Methyl-2-oxopentanoate	5.36087e-06
35cgmp[n]	3',5'-Cyclic GMP	0.000610598			3mop[m]	(S)-3-Methyl-2-oxopentanoate	5.96601e-06
udpgal[g]	UDPgalactose	0.000618546			xmp[c]	Xanthosine 5'-phosphate	6.15142e-06
amet[c]	S-Adenosyl-L-methionine	0.000696767			hista[c]	Histamine	7.93532e-06
4h2oglt[m]	4-Hydroxy-2-oxoglutarate	0.000697142			man[g]	D-Mannose	1.13747e-05
Lcyst[m]	L-Cysteate	0.000697142			pmtcoa[m]	Palmitoyl-CoA (n-C16:0CoA)	1.20507e-05
cys_DASH_L[m]	L-Cysteine	0.000697142			5hoxindact[c]	5-Hydroxyindoleacetaldehyde	1.25053e-05
mercppyr[m]	Mercaptopyruvate	0.000697142			tmndnccoa[m]	timnodonyl coenzyme A	1.9115e-05
10fthf[c]	10-Formyltetrahydrofolate	0.000706927			arg_DASH_L[m]	L-Arginine	2.11201e-05
tag1p_DASH_D[c]	D-Tagatose 1-phosphate	0.000717505			asp_DASH_D[x]	D-Aspartate	2.77913e-05
arg_DASH_L[c]	L-Arginine	0.000762185			nh4[x]	Ammonium	2.77913e-05
ser_DASH_D[c]	D-Serine	0.000800995			oaa[x]	Oxaloacetate	2.77913e-05
ser_DASH_D[e]	D-Serine	0.000800995			digalside_hs[l]	Digalactosylceramide	3.20293e-05
gsn[c]	Guanosine	0.000827496			ocdca[e]	octadecanoate (n-C18:0)	4.0332e-05
glygn2[e]	glycogen, structure 2 (glycogenin-1,6-{7[1,4-Glc], 4[1,4-Glc]})	0.000849343			ocdcea[e]	octadecenoate (n-C18:1)	4.0332e-05
seasmet[c]	Se-Adenosylselenomethionine	0.000872603			lald_DASH_D[c]	D-Lactaldehyde	5.06977e-05
oaa[m]	Oxaloacetate	0.000872858			his_DASH_L[c]	L-Histidine	5.15612e-05
pa_hs[c]	phosphatidic acid (homo sapiens)	0.000873801			crm_hs[l]	ceramide (homo sapiens)	5.60657e-05
3php[c]	3-Phosphohydroxypyruvate	0.000895051			betald[m]	Betaine aldehyde	6.30255e-05
glu_DASH_L[m]	L-Glutamate	0.000936775			ala_DASH_D[c]	D-Alanine	7.81661e-05
m6masnA[g]	(alpha-D-mannosyl)6-beta-D-mannosyl-diacetylchitobiosyl-L-asparagine (protein)	0.000986735			phytcoa[c]	phytanyl coa	8.44625e-05
amet[n]	S-Adenosyl-L-methionine	0.00109205			co2[c]	CO2	8.48868e-05
3spyr[m]	3-Sulfopyruvate	0.0013384			ksi_deg2[l]	keratan sulfate I, degradation product 2	8.79551e-05
xtp[c]	XTP	0.00141717			n2m2nm[l]	n2m2nmasn (w/o peptide linkage)	8.79551e-05
xu5p_DASH_D[c]	D-Xylulose 5-phosphate	0.00150933			n2m2nmasn[l]	N-Acetyl-beta-D-glucosaminyl-1,2-alpha-D-mannosyl-1,3-(N-acetyl-beta-D-glucosaminyl-1,2-alpha-D-mannosyl-1,6)-(N-acetyl-beta-D-glucosaminyl-1,4)-beta-D-mannosyl-1,4-N-acetyl-beta-D-glucosaminyl-R	8.79551e-05
pheme[c]	Protoheme	0.00154736			s2l2n2m2m[l]	de-Fuc form of PA6 (w/o peptide linkage)	8.79551e-05
ru5p_DASH_D[c]	D-Ribulose 5-phosphate	0.00164928			s2l2n2m2masn[l]	de-Fuc form of PA6	8.79551e-05
gtp[n]	GTP	0.00175261			acald[x]	Acetaldehyde	9.87487e-05
orn[c]	Ornithine	0.00191223			etoh[x]	Ethanol	9.87487e-05
phe_DASH_L[c]	L-Phenylalanine	0.00198959			stcoa[m]	Stearoyl-CoA (n-C18:0CoA)	0.000113197
cdpdag_hs[c]	CDP diacylglycerol (homo sapiens)	0.0020639			acorn[c]	N2-Acetyl-L-ornithine	0.000128038
so3[c]	Sulfite	0.00210676			selcyst[c]	Selenocystathionine	0.000159627
so3[m]	Sulfite	0.00210676			gln_DASH_L[m]	L-Glutamine	0.000163564
so4[m]	Sulfate	0.00210676			5mthf[c]	5-Methyltetrahydrofolate	0.000167773
tsul[c]	Thiosulfate	0.00210676			k[e]	potassium	0.000214397
trp_DASH_L[c]	L-Tryptophan	0.00220971			n4abutn[c]	N4-Acetylaminobutanal	0.000216194
lys_DASH_L[c]	L-Lysine	0.0022376			so4[e]	Sulfate	0.000217985
e4hglu[m]	L-erythro-4-Hydroxyglutamate	0.00227171			id3acald[c]	Indole-3-acetaldehyde	0.000218043
ctp[c]	CTP	0.00239817			coa[r]	Coenzyme A	0.000231591
adn[e]	Adenosine	0.00255442			dhocholoylcoa[x]	3alpha,7alpha,12alpha,26-Tetrahydroxy-5beta-cholestane	0.000275778
Rtotal3[e]	R total 3 position	0.00259834			chsterol[r]	Cholesterol	0.000278788
hs_pre7[g]	heparan sulfate, precursor 7	0.00272007			biocyt[c]	Biocytin	0.000314635
s7p[c]	Sedoheptulose 7-phosphate	0.00273698			biocyt[e]	Biocytin	0.000314635
gly[e]	Glycine	0.00274302			biocyt[m]	Biocytin	0.000314635
dad_DASH_2[c]	Deoxyadenosine	0.00298386			biocyt[n]	Biocytin	0.000314635
nicrns[c]	Nicotinate D-ribonucleoside	0.00298386			btn[n]	Biotin	0.000314635
xtsn[c]	Xanthosine	0.00298386			dcholcoa[x]	chenodeoxycholoyl coenzyme a	0.000339598
hxan[e]	Hypoxanthine	0.00313473			gq1balpha_hs[g]	GQ1balpha (homo sapiens)	0.000382444
thym[c]	Thymine	0.00313473			gt1alpha_hs[g]	GT1aalpha (homo sapiens)	0.000382444
thym[e]	Thymine	0.00313473			thcrm_hs[c]	trihexosyl ceramide (homo sapiens)	0.000404792
ura[e]	Uracil	0.00313473			lnlncgcoa[m]	gamma-linolenoyl-CoA	0.000439666
hs_pre5[g]	heparan sulfate, precursor 5	0.003203			ile_DASH_L[m]	L-Isoleucine	0.000441241
ppi[c]	Diphosphate	0.00320499			leu_DASH_L[m]	L-Leucine	0.000441241
trdox[c]	Oxidized thioredoxin	0.00323844			val_DASH_L[m]	L-Valine	0.000441241
mercplac[c]	3-Mercaptolactate	0.00332294			imp[c]	IMP	0.000471602
ksi_pre11[g]	keratan sulfate I biosynthesis, precursor 11	0.00333329			tre[c]	Trehalose	0.000472931
ksi_pre17[g]	keratan sulfate I biosynthesis, precursor 17	0.00333329			alpa_hs[m]	lysophosphatidic acid (homo sapiens)	0.000517876
ksi_pre20[g]	keratan sulfate I biosynthesis, precursor 20	0.00333329			glyc3p[m]	Glycerol 3-phosphate	0.000517876
galgbside_hs[g]	galactosylgloboside (homo sapiens)	0.00346514			gcald[m]	Glycolaldehyde	0.000520538
akg[c]	2-Oxoglutarate	0.00363534			retinol[c]	Retinol	0.000537835
trp_DASH_L[e]	L-Tryptophan	0.00367243			dnad[m]	Deamino-NAD+	0.000562204
tyr_DASH_L[e]	L-Tyrosine	0.00367243			cholcoa[x]	Choloyl-CoA	0.000588945
dag_hs[n]	diacylglycerol (homo sapiens)	0.00367275			m1mpdol_L[c]	alpha-D-mannosyl-beta-D-mannosyl-diacylchitobiosyldiphosphodolichol, human liver homolog	0.00060813
mi145p[n]	1D-myo-Inositol 1,4,5-trisphosphate	0.00367275			m1mpdol_U[c]	alpha-D-mannosyl-beta-D-mannosyl-diacylchitobiosyldiphosphodolichol, human uterine homolog	0.00060813
mi14p[n]	1D-myo-Inositol 1,4-bisphosphate	0.00367275			ppcoa[m]	Propanoyl-CoA	0.000609316
mi1p_DASH_D[n]	1D-myo-Inositol 1-phosphate	0.00367275			nad[x]	Nicotinamide adenine dinucleotide	0.000614688
pail4p_hs[n]	1-Phosphatidyl-1D-myo-inositol 4-phosphate (Homo sapiens)	0.00367275			accoa[c]	Acetyl-CoA	0.000638557
pail_hs[n]	phosphatidylinositol (homo sapiens)	0.00367275			dem2emgacpail_prot_hs[r]	deacylated-(phosphoethanolaminyl-dimannosyl),(phosphoethanolaminyl)-mannosyl-glucosaminyl-acylphosphatidylinositol	0.000653565
hs_pre3[g]	heparan sulfate, precursor 3	0.00376569			dgpi_prot_hs[r]	deacylated-glycophosphatidylinositol (GPI)-anchored protein	0.000653565
e4p[c]	D-Erythrose 4-phosphate	0.00379075			em2emgacpail_prot_hs[r]	(phosphoethanolaminyl-dimannosyl),(phosphoethanolaminyl)-mannosyl-glucosaminyl-acylphosphatidylinositol	0.000653565
ksii_core2_pre9[g]	keratan sulfate II biosynthesis, precursor 9	0.00403332			hdca[r]	Hexadecanoate (n-C16:0)	0.000653565
ficytC[m]	Ferricytochrome c	0.0040773			nh4[c]	Ammonium	0.000654226
ppa[m]	Propionate (n-C3:0)	0.00410856			4abut[c]	4-Aminobutanoate	0.000717951
pro_DASH_D[c]	D-Proline	0.00419792			arachd[c]	arachidonic acid	0.000738964
pro_DASH_D[e]	D-Proline	0.00419792			nh4[m]	Ammonium	0.000756924
pro_DASH_D[l]	D-Proline	0.00419792			xol25oh[r]	25-Hydroxycholesterol	0.000857063
pro_DASH_L[e]	L-Proline	0.00419792			mmcoa_DASH_S[m]	(S)-Methylmalonyl-CoA	0.000898339
pro_DASH_L[l]	L-Proline	0.00419792			h[x]	H+	0.000908738
ksi_pre32[g]	keratan sulfate I biosynthesis, precursor 32	0.00437519			gdp[g]	GDP	0.000933346
ksi_pre8[g]	keratan sulfate I biosynthesis, precursor 8	0.00437519			cholcoaone[x]	3alpha,7alpha,12alpha-Trihydroxy-5beta-24-oxocholestanoyl-CoA	0.000953078
oxa[c]	Oxalate	0.00471868			ksi_pre1[g]	keratan sulfate I biosynthesis, precursor 1	0.000982739
glyc_DASH_S[c]	(S)-Glycerate	0.00475867			12ppd_DASH_R[c]	(R)-Propane-1,2-diol	0.00109585
prostgf2[e]	Prostaglandin F2alpha	0.00494551			12ppd_DASH_S[c]	(S)-Propane-1,2-diol	0.00109585
6pgl[r]	6-phospho-D-glucono-1,5-lactone	0.00510143			prostgh2[c]	Prostaglandin H2	0.00116651
hs_pre13[g]	heparan sulfate, precursor 13	0.00522258			adp[m]	ADP	0.00130391
ksi_pre35[g]	keratan sulfate I biosynthesis, precursor 35	0.00541152			frdp[r]	Farnesyl diphosphate	0.00130427
udp[n]	UDP	0.00543676			cpppg3[c]	Coproporphyrinogen III	0.00131448
utp[n]	UTP	0.00543676			hs_pre12[g]	heparan sulfate, precursor 12	0.00136476
phe_DASH_L[e]	L-Phenylalanine	0.00595377			dtmp[m]	dTMP	0.0013717
coa[x]	Coenzyme A	0.00660766			dump[m]	dUMP	0.0013717
dtmp[c]	dTMP	0.00694575			udpglcur[g]	UDP-D-glucuronate	0.00138336
citr_DASH_L[c]	L-Citrulline	0.00717643			nm2masn[g]	(N-acetyl-D-glucosaminyl-(alpha-D-mannosyl)2-beta-D-mannosyl-diacetylchitobiosyl)-L-asparagine (protein)	0.0014234
no[c]	Nitric oxide	0.00717643			2dr5p[c]	2-Deoxy-D-ribose 5-phosphate	0.00143291
andrstndn[r]	Androstenedione	0.00758792			drib[c]	Deoxyribose	0.00143291
acmanap[c]	N-Acetyl-D-mannosamine 6-phosphate	0.00767009			5htrp[c]	5-Hydroxy-L-tryptophan	0.00155886
g3m8mpdol_U[r]	(alpha-D-Glucosyl)3-(alpha-D-mannosyl)8-beta-D-mannosyl-diacetylchitobiosyldiphosphodolichol, human uterine homolog	0.00815906			estradiol[r]	Estradiol	0.00158895
dcdp[n]	dCDP	0.0083875			Tn_antigen[g]	Tn antigen	0.001607
dctp[n]	dCTP	0.0083875			adrnl[c]	Adrenaline	0.00161345
dgdp[n]	dGDP	0.0083875			mpdol_L[c]	beta-D-Mannosyldiacetylchitobiosyldiphosphodolichol, human liver homolog	0.00166547
dgtp[n]	dGTP	0.0083875			mpdol_U[c]	beta-D-Mannosyldiacetylchitobiosyldiphosphodolichol, human uterine homolog	0.00166547
didp[n]	dIDP	0.0083875			duri[m]	Deoxyuridine	0.00196374
ditp[n]	dITP	0.0083875			gdpmann[c]	GDP-D-mannose	0.00201618
dtdp[n]	dTDP	0.0083875			nadp[c]	Nicotinamide adenine dinucleotide phosphate	0.00203592
dttp[n]	dTTP	0.0083875			arachd[r]	arachidonic acid	0.00209751
dudp[n]	dUDP	0.0083875			ksii_core2_pre5[g]	keratan sulfate II biosynthesis, precursor 5	0.00220283
dutp[n]	dUTP	0.0083875			ksi_pre16[g]	keratan sulfate I biosynthesis, precursor 16	0.00224012
gdp[n]	GDP	0.0083875			ksi_pre22[g]	keratan sulfate I biosynthesis, precursor 22	0.00224012
idp[n]	IDP	0.0083875			ksi_pre25[g]	keratan sulfate I biosynthesis, precursor 25	0.00224012
itp[n]	ITP	0.0083875			ksi_pre4[g]	keratan sulfate I biosynthesis, precursor 4	0.00224012
4hpro_DASH_LT[r]	trans-4-Hydroxy-L-proline	0.00844652			gm1b_hs[g]	GM1b (homo sapiens)	0.00227576
cmp[c]	CMP	0.00913731			cs_a_deg3[l]	chondroitin sulfate A (GalNAc4S-GlcA), degradation product 3	0.00227996
f6p[c]	D-Fructose 6-phosphate	0.00941165			ksii_core4_pre5[g]	keratan sulfate II biosynthesis, precursor 5	0.00228782
gsn[e]	Guanosine	0.00962571			5htrp[e]	5-Hydroxy-L-tryptophan	0.00228911
co2[r]	CO2	0.00965717			ksi_pre19[g]	keratan sulfate I biosynthesis, precursor 19	0.00229788
ksi_pre14[g]	keratan sulfate I biosynthesis, precursor 14	0.00988084			ksi_pre28[g]	keratan sulfate I biosynthesis, precursor 28	0.00229788
ksi_pre26[g]	keratan sulfate I biosynthesis, precursor 26	0.00988084			malcoa[m]	Malonyl-CoA	0.00237538
cgly[c]	Cys-Gly	0.0101003			ak2lgchol_hs[c]	1-alkyl 2-lysoglycerol 3-phosphocholine	0.00238555
dudp[c]	dUDP	0.0105957			orn[m]	Ornithine	0.00239009
dcmp[c]	dCMP	0.0114558			atp[c]	ATP	0.00246307
crmp_hs[c]	Ceramide 1-phosphate	0.0117025			gpi_prot_hs[r]	glycophosphatidylinositol (GPI)-anchored protein	0.00268502
anth[c]	Anthranilate	0.0118659			nadph[c]	Nicotinamide adenine dinucleotide phosphate - reduced	0.00275726
nformanth[c]	N-Formylanthranilate	0.0118659			gal[l]	D-Galactose	0.00277941
man[c]	D-Mannose	0.0119045			ocdcea[c]	octadecenoate (n-C18:1)	0.00284615
co[c]	Carbon monoxide	0.01206			ksii_core2_pre8[g]	keratan sulfate II biosynthesis, precursor 8	0.00297364
tsul[m]	Thiosulfate	0.0120646			ksi_pre31[g]	keratan sulfate I biosynthesis, precursor 31	0.00305577
pmtcoa[x]	Palmitoyl-CoA (n-C16:0CoA)	0.0122201			gdp[m]	GDP	0.00309073
acg5p[m]	N-Acetyl-L-glutamyl 5-phosphate	0.0124156			ksi_pre7[g]	keratan sulfate I biosynthesis, precursor 7	0.0032496
bamppald[c]	beta-Aminopropion aldehyde	0.0127084			ksi_pre34[g]	keratan sulfate I biosynthesis, precursor 34	0.00339129
fald[c]	Formaldehyde	0.0128391			k[c]	potassium	0.00347922
thr_DASH_L[e]	L-Threonine	0.0130993			gpi_sig[r]	glycophosphatidylinositol (GPI) signal sequence (C-terminal peptide)	0.0038438
hLkynr[c]	3-Hydroxy-L-kynurenine	0.0134694			mem2emgacpail_prot_hs[r]	({[(mannosyl),(phosphoethanolaminyl)]-dimannosyl},{phosphoethanolaminyl})-mannosyl-glucosaminyl-acylphosphatidylinositol-Protein (M4B)	0.0038438
ksi_pre29[g]	keratan sulfate I biosynthesis, precursor 29	0.0135454			pre_prot[r]	glycophosphatidylinositol (GPI)-anchored protein precursor	0.0038438
ksii_core4_pre9[g]	keratan sulfate II biosynthesis, precursor 9	0.0135454			ksi_pre10[g]	keratan sulfate I biosynthesis, precursor 10	0.00398746
aicar[c]	5-Amino-1-(5-Phospho-D-ribosyl)imidazole-4-carboxamide	0.0139025			ksii_core4_pre8[g]	keratan sulfate II biosynthesis, precursor 8	0.0041129
3hanthrn[c]	3-Hydroxyanthranilate	0.0144549			nadph[x]	Nicotinamide adenine dinucleotide phosphate - reduced	0.00446347
akg[r]	2-Oxoglutarate	0.0148955			dolmanp_L[c]	Dolichyl phosphate D-mannose, human liver homolog	0.0046969
ins[e]	Inosine	0.0149968			dolmanp_U[c]	Dolichyl phosphate D-mannose, human uterine homolog	0.0046969
lac_DASH_L[m]	L-Lactate	0.0150062			atp[n]	ATP	0.0048786
met_DASH_L[e]	L-Methionine	0.0150097			gtp[m]	GTP	0.00508149
met_DASH_L[c]	L-Methionine	0.0152115			6pgc[r]	6-Phospho-D-gluconate	0.00510143
glc_DASH_D[c]	D-Glucose	0.015283			4mptnl[m]	4-Methylpentanal	0.00619165
fe2[c]	Fe2+	0.015549			prgnlone[m]	Pregnenolone	0.00619165
pail3p_hs[c]	1-Phosphatidyl-1D-myo-inositol 3-phosphate (Homo sapiens)	0.0155784			selhcys[c]	Selenohomocysteine	0.00621577
					uppg3[c]	Uroporphyrinogen III	0.0065007
					ala_DASH_B[c]	beta-Alanine	0.00724886
					hs_deg16[l]	heparan sulfate, degradation product 16	0.00748743
					hs_deg17[l]	heparan sulfate, degradation product 17	0.00748743
					hs_deg23[l]	heparan sulfate, degradation product 23	0.00748743
					idour[l]	L-Iduronate	0.00748743
					cl[e]	Chloride	0.00751575
					3htmelys[c]	3-Hydroxy-N6,N6,N6-trimethyl-L-lysine	0.00768471
					pyam5p[c]	Pyridoxamine 5'-phosphate	0.00809535
					dgsn[c]	Deoxyguanosine	0.0085484
					gd1alpha_hs[g]	GD1a (homo sapiens)	0.00857938
					pdx5p[c]	Pyridoxine 5'-phosphate	0.00887046
					glcr[m]	D-Glucarate	0.00897944
					ppcoa[x]	Propanoyl-CoA	0.0104105
					adrnl[e]	Adrenaline	0.0106618
					q10h2[m]	Ubiquinol-10	0.0116477
					mi1p_DASH_D[c]	1D-myo-Inositol 1-phosphate	0.0119741
					m7masnB[g]	(alpha-D-mannosyl)7-beta-D-mannosyl-diacetylchitobiosyl-L-asparagine, isoform B (protein)	0.0122342
					m8masn[g]	(alpha-D-mannosyl)8-beta-D-mannosyl-diacetylchitobiosyl-L-asparagine (protein)	0.0122342
					succoa[m]	Succinyl-CoA	0.0130711
					thcrm_hs[g]	trihexosyl ceramide (homo sapiens)	0.0133159
					pacald[c]	Phenylacetaldehyde	0.0133955
					cyan[m]	Hydrogen cyanide	0.013918
					cs_d_deg3[l]	chondroitin sulfate D (GlcNAc6S-GlcA2S), degradation product 3	0.0150229
					ha[l]	hyaluronan	0.0150229

## Sheet: Supp. table S8
metabolites whose extracellular levels is predicted to be negatively associated with patient’ survival
Metabolite name	logrank P-value	Wilcoxon P-value	Median value (normal)	Median value (cancer)	Fold change
Pyruvate	1.39335e-06	0.251175	0.687961	0.787591	1.14482
Phosphate	1.59003e-05	6.58487e-12	0.53628	1.89438	3.53244
octadecanoate (n-C18:0)	4.0332e-05	1.24442e-08	0.764412	1.29418	1.69304
octadecenoate (n-C18:1)	4.0332e-05	1.29217e-08	0.515738	1.73691	3.3678
L-Cysteine	5.10994e-05	1.49492e-09	0.452815	2.1326	4.70966
L-Alanine	5.68359e-05	3.78561e-09	0.720486	1.61821	2.24599
(R)-Pantothenate	0.000276913	8.06408e-12	0.539157	1.86247	3.4544
D-Serine	0.000800995	2.63906e-10	0.564881	1.80537	3.19601
Adenosine	0.00255442	3.204e-10	0.250148	1.32448	5.29479
Glycine	0.00274302	5.74892e-12	0.562529	1.82535	3.24489
Hypoxanthine	0.00313473	1.61115e-11	0.576916	1.7643	3.05816
Thymine	0.00313473	1.02187e-05	0.397193	0.397193	1
Uracil	0.00313473	3.68673e-13	0.313638	2.3611	7.52813
L-Tryptophan	0.00367243	3.71211e-09	0.71293	1.53316	2.15051
L-Tyrosine	0.00367243	2.00757e-06	0.794117	1.44641	1.8214
L-Proline	0.00419792	6.54499e-13	0.471444	1.85106	3.92636
L-Phenylalanine	0.00595377	7.32912e-07	0.760862	1.49635	1.96665
Guanosine	0.00962571	1.03205e-11	0.729874	1.74332	2.38852
L-Threonine	0.0130993	1.58912e-08	0.765746	1.51557	1.9792
Inosine	0.0149968	5.21068e-06	0.74476	1.31485	1.76547
L-Methionine	0.0150097	2.02186e-07	0.779546	1.54139	1.9773

## Sheet: Supp. Table S9
metabolites whose predicted levels display stronger associations with survival than the associations found for the expression of the genes producing or consuming them
Metabolite name (with compartment)	Full metabolite name
pi[e]	Phosphate
adrncoa[m]	adrenyl coenzyme A
arachcoa[m]	arachidyl coenzyme A
c226coa[m]	cervonyl coenzyme A
adp[x]	ADP
pi[c]	Phosphate
tyr_DASH_L[c]	L-Tyrosine
mmcoa_DASH_R[m]	(R)-Methylmalonyl-CoA
13dpg[c]	3-Phospho-D-glyceroyl phosphate
man[g]	D-Mannose
pep[c]	Phosphoenolpyruvate
glx[c]	Glyoxylate
lnlncacoa[m]	alpha-Linolenoyl-CoA
34hpp[m]	3-(4-Hydroxyphenyl)pyruvate
hdd2coa[m]	trans-Hexadec-2-enoyl-CoA
ru5p_DASH_D[c]	D-Ribulose 5-phosphate
estradiol[r]	Estradiol
phytcoa[x]	phytanyl coa
nadph[m]	Nicotinamide adenine dinucleotide phosphate - reduced
dlnlcgcoa[m]	dihomo-gamma-linolenyl coenzyme A
5htrp[e]	5-Hydroxy-L-tryptophan
arg_DASH_L[m]	L-Arginine
5htrp[c]	5-Hydroxy-L-tryptophan
atp[x]	ATP
mlthf[m]	5,10-Methylenetetrahydrofolate
vacccoa[m]	vaccenyl coenzyme A
eicostetcoa[m]	eicosatetranoyl coenzyme A
ksi_pre1[g]	keratan sulfate I biosynthesis, precursor 1
dcsptn1coa[m]	docosa-4,7,10,13,16-pentaenoyl coenzyme A
ppi[x]	Diphosphate
hdcoa[m]	Hexadecenoyl-CoA (n-C16:1CoA)
galgbside_hs[g]	galactosylgloboside (homo sapiens)
pro_DASH_L[r]	L-Proline
xmp[c]	Xanthosine 5'-phosphate
10fthf[c]	10-Formyltetrahydrofolate
orn[m]	Ornithine
2oxoadp[c]	2-Oxoadipate
lneldccoa[m]	linoelaidyl coenzyme A
lnlccoa[m]	linoleic coenzyme A
dhcholestancoa[x]	3alpha,7alpha-Dihydroxy-5beta-cholestanoyl-CoA
ac[e]	Acetate
xu5p_DASH_D[c]	D-Xylulose 5-phosphate
ksii_core2_pre5[g]	keratan sulfate II biosynthesis, precursor 5
ksi_pre16[g]	keratan sulfate I biosynthesis, precursor 16
ksi_pre22[g]	keratan sulfate I biosynthesis, precursor 22
ksi_pre25[g]	keratan sulfate I biosynthesis, precursor 25
ksi_pre4[g]	keratan sulfate I biosynthesis, precursor 4
ksi_pre19[g]	keratan sulfate I biosynthesis, precursor 19
ksi_pre28[g]	keratan sulfate I biosynthesis, precursor 28
ksii_core4_pre5[g]	keratan sulfate II biosynthesis, precursor 5
ptdcacoa[m]	pentadecanoyl Coenzyme A
crm_hs[g]	ceramide (homo sapiens)
crm_hs[c]	ceramide (homo sapiens)
hpyr[c]	Hydroxypyruvate
pchol_hs[c]	Phosphatidylcholine (homo sapiens)
ksii_core2_pre8[g]	keratan sulfate II biosynthesis, precursor 8
ksi_pre31[g]	keratan sulfate I biosynthesis, precursor 31
od2coa[m]	trans-Octadec-2-enoyl-CoA
ksi_pre7[g]	keratan sulfate I biosynthesis, precursor 7
ksi_pre34[g]	keratan sulfate I biosynthesis, precursor 34
3mob[m]	3-Methyl-2-oxobutanoate
4mop[m]	4-Methyl-2-oxopentanoate
ksi_pre10[g]	keratan sulfate I biosynthesis, precursor 10
doldp_U[r]	Dolichol diphosphate, human uterine homolog
ksii_core4_pre8[g]	keratan sulfate II biosynthesis, precursor 8
3mop[m]	(S)-3-Methyl-2-oxopentanoate
odecoa[m]	Octadecenoyl-CoA (n-C18:1CoA)
s7p[c]	Sedoheptulose 7-phosphate
Rtotal3[e]	R total 3 position
Lfmkynr[c]	L-Formylkynurenine
hs_pre12[g]	heparan sulfate, precursor 12
dhf[c]	7,8-Dihydrofolate
cs_a_deg3[l]	chondroitin sulfate A (GalNAc4S-GlcA), degradation product 3
nwharg[c]	N-(omega)-Hydroxyarginine
e4p[c]	D-Erythrose 4-phosphate
tag1p_DASH_D[c]	D-Tagatose 1-phosphate
doldp_L[r]	Dolichol diphosphate, human liver homolog
ksii_core2_pre1[g]	keratan sulfate II biosynthesis, precursor 1
nm2masn[g]	(N-acetyl-D-glucosaminyl-(alpha-D-mannosyl)2-beta-D-mannosyl-diacetylchitobiosyl)-L-asparagine (protein)
xol25oh[r]	25-Hydroxycholesterol
selhcys[c]	Selenohomocysteine
dhcholestancoa[r]	3alpha,7alpha-Dihydroxy-5beta-cholestanoyl-CoA
sT_antigen[g]	sialyl-T antigen
pep[m]	Phosphoenolpyruvate
xol7ah[c]	7alpha-Hydroxy-5beta-cholestan-3-one
xol7aone[c]	7alpha-Hydroxycholest-4-en-3-one
xoldiolone[c]	7alpha,12alpha-Dihydroxycholest-4-en-3-one
xoldioloneh[c]	7alpha,12alpha-Dihydroxy-5beta-cholestan-3-one
acald[x]	Acetaldehyde
etoh[x]	Ethanol
3htmelys[c]	3-Hydroxy-N6,N6,N6-trimethyl-L-lysine
mi134p[c]	1D-myo-Inositol 1,3,4-trisphosphate
btn[e]	Biotin
Rtotalcoa[m]	R total Coenzyme A
Rtotal2coa[m]	R total 2 coenzyme A
Rtotal2crn[m]	R total 2 carnitine
Rtotal3coa[m]	R total 3 Coenzyme A
Rtotal3crn[m]	R total 3 carnitine
Rtotalcrn[m]	R total carnitine
clpndcoa[m]	clupanodonyl CoA
crn[m]	L-Carnitine
hdd2crn[m]	trans-Hexadec-2-enoyl carnitine
hexccoa[m]	Hexacosanoyl-CoA (n-C26:0CoA)
hexccrn[m]	hexacosanoyl carnitine
hpdcacoa[m]	heptadecanoyl coa
hpdcacrn[m]	heptadecanoyl carnitine
lgnccoa[m]	lignocericyl coenzyme A
lgnccrn[m]	lignoceryl carnitine
lneldccrn[m]	Linoelaidyl carnitine
lnlccrn[m]	Linoleyl carnitine
lnlncacrn[m]	alpha-linolenyl carnitine
lnlncgcrn[m]	gamma-linolenyl carnitine
nrvnccoa[m]	nervonyl coenzyme A
nrvnccrn[m]	Nervonyl carnitine
odecrn[m]	octadecenoyl carnitine
pmtcrn[m]	L-Palmitoylcarnitine
ptdcacrn[m]	pendtadenoyl carnitine
stcrn[m]	stearoylcarnitine
strdnccrn[m]	stearidonyl carnitine
tetpent3coa[m]	tetracosapentaenoyl coenzyme A, n-3
tetpent3crn[m]	tetracosapentaenoyl carnitine
tetpent6coa[m]	tetracosapentaenoyl coenzyme A, n-6
tetpent6crn[m]	tetracosapentaenoyl carnitine
tettet6coa[m]	tetracosatetraenoyl coenzyme A
tettet6crn[m]	Tetracosatetraenoyl carnitine
tmndnccrn[m]	Timnodonyl carnitine
ttdcrn[m]	tetradecanoyl carnitine
vacccrn[m]	Vaccenyl carnitine
gtp[n]	GTP
2ameph[c]	(2-Aminoethyl)phosphonate
cmp2amep[c]	CMP-2-aminoethylphosphonate
Ssq23epx[r]	(S)-Squalene-2,3-epoxide
3hmp[m]	3-Hydroxy-2-methylpropanoate
5pmev[x]	(R)-5-Phosphomevalonate
gluside_hs[c]	glucocerebroside (homo sapiens)
hxan[e]	Hypoxanthine
thym[e]	Thymine
ura[e]	Uracil
gluside_hs[g]	glucocerebroside (homo sapiens)
alpa_hs[m]	lysophosphatidic acid (homo sapiens)
glyc3p[m]	Glycerol 3-phosphate
7dhchsterol[r]	7-Dehydrocholesterol
ddsmsterol[r]	7-Dehydrodesmosterol
ap4a[c]	P1,P4-Bis(5'-adenosyl) tetraphosphate
udp[n]	UDP
utp[n]	UTP
dmnoncoa[m]	4,8 dimethylnonanoyl-CoA
4h2oglt[m]	4-Hydroxy-2-oxoglutarate
Lcyst[m]	L-Cysteate
cys_DASH_L[m]	L-Cysteine
mercppyr[m]	Mercaptopyruvate
selcyst[c]	Selenocystathionine
ppa[m]	Propionate (n-C3:0)
biocyt[c]	Biocytin
biocyt[e]	Biocytin
biocyt[m]	Biocytin
biocyt[n]	Biocytin
btn[n]	Biotin
m1mpdol_L[c]	alpha-D-mannosyl-beta-D-mannosyl-diacylchitobiosyldiphosphodolichol, human liver homolog
m1mpdol_U[c]	alpha-D-mannosyl-beta-D-mannosyl-diacylchitobiosyldiphosphodolichol, human uterine homolog
mev_DASH_R[r]	(R)-Mevalonate
ala_DASH_D[c]	D-Alanine
frdp[r]	Farnesyl diphosphate
pepslys[r]	peptide sans lysine
tmlys[r]	N6,N6,N6-Trimethyl-L-lysine
pyam5p[c]	Pyridoxamine 5'-phosphate
fuc1p_DASH_L[c]	L-Fucose 1-phosphate
gdpfuc[c]	GDP-L-fucose
